# Supplementary material for: A species assemblage approach to comparative phylogeography of birds in southern Australia
Source: Ecol Evol. 2012 Feb;2(2):354–69. doi: 10.1002/ece3.87 (PMC3298948; doi:10.1002/ece3.87)
Supplement: Supplementary file 1 [file ece30002-0354-SD1.xls]

## Sheet: 10Species_mtDNApaper1_reduced_d
Museum	TissueID	Species	State	Locality	Latitude	Longitude
ANSP	23052	Petroica boodang	WA	5 km E. Donnybrook	-34.5667	115.867
ANSP	23078	Petroica boodang	WA	5 km W. Hwy 1 on Hwy 10, Eucalyptus forest	-33.3833	115.617
ANSP	25650	Petroica boodang	NSW	Holbrook	-35.7167	147.383
ANSP	25710	Petroica boodang	NSW	17km N Bombala; Bibbinluke Bridge (Monaro Highway)	-36.8	149.267
ANWC	28761	Petroica boodang	SA	SE MARGIN OF MYPONGA RESERVOIR, MT LOFTY RANGE	-35.3975	138.444
ANWC	28762	Petroica boodang	SA	SE MARGIN OF MYPONGA RESERVOIR, MT LOFTY RANGE	-35.3975	138.444
ANWC	28763	Petroica boodang	SA	SE MARGIN OF MYPONGA RESERVOIR, MT LOFTY RANGE	-35.3975	138.444
ANWC	29145	Petroica boodang	WA	WATERMANS ROAD, C.12 SE OF MT BARKER	-34.6833	117.783
ANWC	29164	Petroica boodang	WA	WATERMANS ROAD, C.12 SE OF MT BARKER	-34.6911	117.765
ANWC	34553	Petroica boodang	NSW	HOLBROOK	-35.8167	147.433
ANWC	34612	Petroica boodang	NSW	BIBBINLUKE BRIDGE, MONARO HIGHWAY, 17 KM N OF BOMBALA	-36.8167	149.383
WAM	A35005	Petroica boodang	WA	Manjimup	-34.2333	116.133
WAM	A34918	Petroica boodang	WA	Brookton Highway	-32.4	116.717
WAM	A34754	Petroica boodang	WA	Bridgetown	-33.95	116.133
WAM	A27808	Petroica boodang	WA	North Bannister	-32.5667	116.45
ANWC	42508	Petroica boodang	SA	CAPE GANTHEAUME RESERVE, KANGAROO ISLAND	-35.9833	137.617
ANWC	42518	Petroica boodang	SA	2KM E OF MT MCDONNELL, NORTH COAST RD, KANGAROO ISLAND	-35.6167	137.333
ANWC	42547	Petroica boodang	SA	RAVINE DES CASOARS, SE OF CAPE BORDA, KANGAROO ISLAND	-35.8083	136.617
ANWC	43358	Petroica boodang	NSW	QUEANBEYAN/CAPTAINS FLAT ROAD, 3 KM SE OF NORTHANGERA CK	-35.5	149.45
ANWC	45077	Petroica boodang	SA	CAROLINE FOREST AREA, 23 KM SE OF MT GAMBIER	-37.9528	140.962
ANWC	45078	Petroica boodang	SA	CAROLINE FOREST AREA, 23 KM SE OF MT GAMBIER	-37.9528	140.962
ANWC	45091	Petroica boodang	SA	CAROLINE FOREST AREA, 23 KM SE OF MT GAMBIER	-37.9981	140.949
ANWC	45189	Petroica boodang	NSW	BOONOO STATE FOREST, 17 KM NE OF TENTERFIELD	-28.9503	152.152
ANWC	45209	Petroica boodang	NSW	TIMBARRA ROAD, 22 KM E OF TENTERFIELD	-29.085	152.26
ANWC	45210	Petroica boodang	NSW	TIMBARRA ROAD, 22 KM E OF TENTERFIELD	-29.085	152.26
ANWC	45334	Petroica boodang	TAS	RUSHY LAGOON STATION, C.12 KM N OF GLADSTONE	-40.8317	147.959
ANWC	45370	Petroica boodang	TAS	RUSHY LAGOON STATION, C.12 KM N OF GLADSTONE	-40.9058	147.955
ANWC	45388	Petroica boodang	TAS	RUSHY LAGOON STATION, C.12 KM N OF GLADSTONE	-40.8958	147.963
ANWC	45389	Petroica boodang	TAS	RUSHY LAGOON STATION, C.12 KM N OF GLADSTONE	-40.8958	147.963
ANWC	45478	Petroica boodang	TAS	ELLENTHORPE STATION, 16 KM W OF ROSS	-42.0428	147.27
ANWC	46490	Petroica boodang	SA	MT CRAWFORD FOREST, NORTH MT LOFTY RANGE	-34.6744	138.965
ANWC	46491	Petroica boodang	SA	MT CRAWFORD FOREST, NORTH MT LOFTY RANGE	-34.6744	138.965
ANWC	47066	Petroica boodang	NSW	BOONOO STATE FOREST, C.16 KM NE OF TENTERFIELD	-28.9281	152.118
ANWC	47067	Petroica boodang	NSW	BOONOO STATE FOREST, C.16 KM NE OF TENTERFIELD	-28.9281	152.118
ANWC	49787	Petroica boodang	TAS	ST HELENS	-41.3333	148.25
ANWC	49974	Petroica boodang	SA	NW CORNER OF MILBROOK RESERVOIR, MT LOFTY RANGE	-34.8267	138.804
ANWC	50300	Petroica boodang	WA	MURDELLUP LAGOON, NW OF MT BARKER	-34.3333	117.351
ANWC	50301	Petroica boodang	WA	C.43 KM NW OF MT BARKER	-34.4236	117.275
ANWC	22609	Phylidonyris novaehollandiae	SA	ca. 30 km S Adelaide = Willunga, 35 deg 18’S, 138deg30’E	-35.3	138.5
ANWC	22773	Phylidonyris novaehollandiae	SA	Telowie Gorge
ANWC	22806	Phylidonyris novaehollandiae	SA	Joanna Scrub, SE of Naracoorte
ANWC	22816	Phylidonyris novaehollandiae	SA	Penola, ca 25 km W, 37deg25’S, 140deg40’E, Jack Bourne’s Scrub
ANWC	22820	Phylidonyris novaehollandiae	SA	Penola, ca 25 km W, 37deg25’S, 140deg40’E, Jack Bourne’s Scrub
ANWC	23069	Phylidonyris novaehollandiae	WA	4 km SW. Manjimup, Fontanini Orchard
ANWC	23073	Phylidonyris novaehollandiae	WA	4 km SW Manjimup, Fontanini Orchard
ANWC	23077	Phylidonyris novaehollandiae	WA	4 km SW. Manjimup, Fontanini Orchard
ANWC	25627	Phylidonyris novaehollandiae	NSW	ca. 20km NE Lithgow; Newnes Plateau
ANWC	31745	Phylidonyris novaehollandiae	WA	TOOMPUP SOUTH ROAD, 15 KM S OF ONGERUP/GNOWANGERUP ROAD	-34.0892	118.471
ANWC	31756	Phylidonyris novaehollandiae	WA	CHILLINUP ROAD, SOUTH STIRLING RANGE	-34.4439	118.478
ANWC	31813	Phylidonyris novaehollandiae	WA	15 KM N OF RAVENSTHORPE	-33.4703	120.02
ANWC	31876	Phylidonyris novaehollandiae	WA	12 KM W OF CRANBROOK	-34.2739	117.444
ANWC	34685	Phylidonyris novaehollandiae	SA	LOWER HERMITAGE, MT LOFTY RANGE	-34.8	138.75
ANWC	34745	Phylidonyris novaehollandiae	SA	KENSINGTON PARK, ADELAIDE	-34.9167	138.65
ANWC	46231	Phylidonyris novaehollandiae	NSW	CULLEN BULLEN STATE FOREST, C.25 KM NW OF LITHGOW	-33.2833	150.05
ANWC	46358	Phylidonyris novaehollandiae	NSW	CHICHESTER STATE FOREST, C.50 KM NE OF SINGLETON	-32.1247	151.429
ANWC	46556	Phylidonyris novaehollandiae	SA	STENHOUSE BAY ROAD, SOUTH YORKE PENINSULA	-35.0278	137.291
ANWC	46557	Phylidonyris novaehollandiae	SA	STENHOUSE BAY ROAD, SOUTH YORKE PENINSULA	-35.0278	137.291
ANWC	46558	Phylidonyris novaehollandiae	SA	STENHOUSE BAY ROAD, SOUTH YORKE PENINSULA	-35.0278	137.291
ANWC	46571	Phylidonyris novaehollandiae	SA	FOUL BAY ROAD, SOUTH YORKE PENINSULA	-35.125	137.196
ANWC	46671	Phylidonyris novaehollandiae	SA	C.8 KM W OF TUMBY BAY, EYRE PENINSULA	-34.3114	136.05
ANWC	46672	Phylidonyris novaehollandiae	SA	C.8 KM W OF TUMBY BAY, EYRE PENINSULA	-34.3114	136.05
ANWC	48468	Phylidonyris novaehollandiae	SA	14 KM N OF WANGARY, SW EYRE PENINSULA	-34.4439	135.456
ANWC	48469	Phylidonyris novaehollandiae	SA	14 KM N OF WANGARY, SW EYRE PENINSULA	-34.4439	135.456
ANWC	49938	Phylidonyris novaehollandiae	SA	NGARKAT CONSERVATION PARK, C.25 KM NE OF KEITH	-35.9469	140.489
ANWC	49981	Phylidonyris novaehollandiae	SA	NW CORNER OF MILBROOK RESERVOIR, MT LOFTY RANGE	-34.8267	138.804
ANWC	50216	Phylidonyris novaehollandiae	WA	BANNITUP LAKE AREA, C.17 KM E OF ESPERANCE	-33.8183	122.067
ANWC	50217	Phylidonyris novaehollandiae	WA	BANNITUP LAKE AREA, C.17 KM E OF ESPERANCE	-33.8183	122.067
ANSP	22807	Melithreptus lunatus	SA	Joanna Scrub, SE of Naracoorte
ANSP	22808	Melithreptus lunatus	SA	Joanna Scrub, SE of Naracoorte
ANSP	23064	Melithreptus lunatus	WA	4 km SW. Manjimup, Fontanini Orchard
ANSP	23074	Melithreptus lunatus	WA	4 km SW Manjimup, Fontanini Orchard
ANWC	29162	Melithreptus lunatus	WA	WATERMANS ROAD, C.12 SE OF MT BARKER	-34.4054	117.471
ANWC	29255	Melithreptus lunatus	NSW	CURROWAN STATE FOREST, C.12 KM NW OF BATEMANS BAY	-35.3609	150.063
ANWC	31098	Melithreptus lunatus	QLD	48 KM S OF MUNDUBBERRA	-25.5927	151.102
ANWC	31571	Melithreptus lunatus	QLD	KABAN, C.8 KM NNW OF RAVENSHOE	-17.3232	145.261
ANWC	31572	Melithreptus lunatus	QLD	KABAN, C.8 KM NNW OF RAVENSHOE	-17.3232	145.261
ANWC	31825	Melithreptus lunatus	WA	C.7 KM W OF HOPETOUN	-33.5602	120.054
ANWC	31826	Melithreptus lunatus	WA	C.7 KM W OF HOPETOUN	-33.5602	120.054
ANWC	31827	Melithreptus lunatus	WA	C.7 KM W OF HOPETOUN	-33.5602	120.054
ANWC	31828	Melithreptus lunatus	WA	C.7 KM W OF HOPETOUN	-33.5602	120.054
ANWC	31883	Melithreptus lunatus	WA	BROCKMAN STATE FOREST, C.12 KM ENE OF PEMBERTON	-34.2744	116.064
ANWC	31884	Melithreptus lunatus	WA	BROCKMAN STATE FOREST, C.12 KM ENE OF PEMBERTON	-34.2744	116.064
ANWC	31885	Melithreptus lunatus	WA	BROCKMAN STATE FOREST, C.12 KM ENE OF PEMBERTON	-34.2744	116.064
ANWC	31901	Melithreptus lunatus	WA	BROCKMAN STATE FOREST, C.19 KM ENE OF PEMBERTON	-34.3035	116.061
ANWC	31922	Melithreptus lunatus	WA	BROCKMAN STATE FOREST, C.12 KM ENE OF PEMBERTON	-34.2734	116.064
ANWC	43479	Melithreptus lunatus	QLD	KROOMBIT TOPS, DAWES RANGE PLATEAU	-24.245	151.021
ANWC	43487	Melithreptus lunatus	QLD	KROOMBIT TOPS, DAWES RANGE PLATEAU	-24.2035	150.571
ANWC	43488	Melithreptus lunatus	QLD	KROOMBIT TOPS, DAWES RANGE PLATEAU	-24.2035	150.571
ANWC	43489	Melithreptus lunatus	QLD	KROOMBIT TOPS, DAWES RANGE PLATEAU	-24.2035	150.571
ANWC	44827	Melithreptus lunatus	NSW	GIRARD STATE FOREST, C.33 KM NE OF TENTERFIELD	-28.5711	152.174
ANWC	46208	Melithreptus lunatus	NSW	CULLEN BULLEN STATE FOREST, C.25 KM NW OF LITHGOW	-33.17	150.03
ANWC	46329	Melithreptus lunatus	NSW	WALLAROO STATE FOREST, C.27 KM NE OF MAITLAND	-32.38	151.48
ANWC	46401	Melithreptus lunatus	NSW	HAPGOOD CREEK, 7 KM N OF EAST LYNNE, N OF BATEMANS BAY	-35.3156	150.181
ANWC	46505	Melithreptus lunatus	SA	MT CRAWFORD FOREST, NORTH MT LOFTY RANGE	-34.4203	138.576
ANWC	49989	Melithreptus lunatus	SA	NW CORNER OF MILBROOK RESERVOIR, MT LOFTY RANGE	-34.4936	138.481
WAM	A34332	Melithreptus lunatus	WA	Wheatley	-34.1	115.967
WAM	A36165	Melithreptus lunatus	WA	Manjimup	-34.233	116.133
ABTC	2830	Glyciphila melanops	VIC	Little Desert
ABTC	2944	Glyciphila melanops	SA	Light Station, Cape Borda	-35.7537	136.591
ANSP	23406	Glyciphila melanops	WA	20 km S. of Kalbarri
ANSP	23407	Glyciphila melanops	WA	3 km S. of Murchison House H.S.
ANSP	23408	Glyciphila melanops	WA	3 km S. of Murchison House H.S.
ANSP	31751	Glyciphila melanops	WA	TOOMPUP SOUTH ROAD, 36 KM S OF ONGERUP/GNOWANGERUP ROAD	-34.2781	118.521
ANWC	31792	Glyciphila melanops	WA	33 KM E OF LAKE KING	-33.0781	120.026
ANWC	31793	Glyciphila melanops	WA	33 KM E OF LAKE KING	-33.0781	120.026
ANWC	31814	Glyciphila melanops	WA	15 KM N OF RAVENSTHORPE	-33.4703	120.02
ANWC	31841	Glyciphila melanops	WA	41 KM E OF JERRAMUNGUP, 25 KM ALONG LAKE MAGENTA ROAD	-33.5972	119.257
ANWC	31852	Glyciphila melanops	WA	41 KM E OF JERRAMUNGUP, 25 KM ALONG LAKE MAGENTA ROAD	-33.5972	119.257
ANWC	42562	Glyciphila melanops	SA	17 KM S OF RAVINE DES CASOARS, KANGAROO ISLAND	-35.8833	136.583
ANWC	42569	Glyciphila melanops	SA	7.5 KM SE OF CAPE BORDA, KANGAROO ISLAND	-35.8167	136.625
ANWC	42584	Glyciphila melanops	SA	PLAYFORD HIGHWAY,14 KM ESE OF CAPE BORDA, KANGAROO ISLAND	-35.7917	136.733
ANWC	42618	Glyciphila melanops	SA	CAPE BORDA, KANGAROO ISLAND	-35.75	136.583
ANWC	45410	Glyciphila melanops	TAS	PETAL POINT, C.21 KM N OF GLADSTONE	-40.7817	147.945
ANWC	45411	Glyciphila melanops	TAS	PETAL POINT, C.21 KM N OF GLADSTONE	-40.7817	147.945
ANWC	46139	Glyciphila melanops	VIC	PRINCETOWN AREA, BETWEEN LOWER GELLIBRAND R & PT CAMPBELL	-38.6833	143.133
ANWC	46572	Glyciphila melanops	SA	FOUL BAY ROAD, SOUTH YORKE PENINSULA	-35.125	137.196
ANWC	46592	Glyciphila melanops	SA	C.15 KM SW OF WAROOKA, SOUTH YORKE PENINSULA	-35.0564	137.248
ANWC	46711	Glyciphila melanops	SA	C.52 KM SW OF PORT LINCOLN, EYRE PENINSULA	-34.9158	135.68
ANWC	46712	Glyciphila melanops	SA	C.52 KM SW OF PORT LINCOLN, EYRE PENINSULA	-34.9158	135.68
ANWC	48487	Glyciphila melanops	SA	15 KM SE OF COFFIN BAY, EYRE PENINSULA	-34.7031	135.586
ANWC	49968	Glyciphila melanops	SA	RIDDLES HEATH, C.20 KM ENE OF MENINGIE	-35.6069	139.522
ANWC	50475	Glyciphila melanops	WA	GORDON INLET, GAIRDNER RIVER, C.15 KM NE OF BREMER BAY	-34.3	119.483
ANWC	74068	Glyciphila melanops	SA	7.4k ESE Mt Serle	-30.5188	139.971
ABTC	80006	Glyciphila melanops	SA
ANWC	28859	Drymodes brunneopygia	NSW	ROUND HILL NATURE RESERVE, C.30 KM SE OF MOUNT HOPE	-32.9617	146.112
ANWC	28863	Drymodes brunneopygia	NSW	ROUND HILL NATURE RESERVE, C.30 KM SE OF MOUNT HOPE	-32.9642	146.111
ANWC	31784	Drymodes brunneopygia	WA	6 KM E OF LAKE GRACE	-33.11	118.515
ANWC	31786	Drymodes brunneopygia	WA	33 KM E OF LAKE KING	-33.0786	120.012
ANWC	31787	Drymodes brunneopygia	WA	33 KM E OF LAKE KING	-33.0786	120.012
ANWC	42447	Drymodes brunneopygia	SA	GOONDOOLOO, 31 KM W OF HALIDON, 110 KM E OF ADELAIDE	-34.8667	139.817
ANWC	46597	Drymodes brunneopygia	SA	C.30 KM SW OF WAROOKA, SOUTH YORKE PENINSULA	-35.0978	137.163
ANWC	46733	Drymodes brunneopygia	SA	C.16 KM NE OF KARKOO, EYRE PENINSULA	-33.9406	135.878
ANWC	48483	Drymodes brunneopygia	SA	8 KM SE OF COFFIN BAY, EYRE PENINSULA	-34.6675	135.526
ANWC	48484	Drymodes brunneopygia	SA	8 KM SE OF COFFIN BAY, EYRE PENINSULA	-34.6675	135.526
ANWC	48485	Drymodes brunneopygia	SA	13 KM SE OF COFFIN BAY, EYRE PENINSULA	-34.6936	135.574
ANWC	49498	Drymodes brunneopygia	NSW	NOMBINNIE NATURE RESERVE, C.33 KM NW OF LAKE CARGELLIGO	-33.0914	146.215
ANWC	49642	Drymodes brunneopygia	NSW	ROUND HILL NATURE RESERVE, C.30 KM SE OF MOUNT HOPE	-32.9614	146.111
ANWC	49643	Drymodes brunneopygia	NSW	ROUND HILL NATURE RESERVE, C.30 KM SE OF MOUNT HOPE	-32.9614	146.111
ANSP	22727	Glossopsitta porphyrocephala	SA	Yardea	-32.4167	135.433
ANSP	22728	Glossopsitta porphyrocephala	SA	Yardea	-32.4167	135.433
ANSP	22733	Glossopsitta porphyrocephala	SA	Yardea	-32.4167	135.433
ANSP	22739	Glossopsitta porphyrocephala	SA	Yardea	-32.4167	135.433
ANSP	22740	Glossopsitta porphyrocephala	SA	Yardea	-32.4167	135.433
ANSP	25040	Glossopsitta porphyrocephala	SA	Waitpinga
ANWC	28871	Glossopsitta porphyrocephala	WA	41 KM E OF JERRAMUNGUP, 25 KM N ALONG LAKE MAGENTA ROAD	-33.5972	119.257
ANWC	31797	Glossopsitta porphyrocephala	WA	3 KM N OF RAVENSTHORPE	-33.5536	120.037
ANWC	31798	Glossopsitta porphyrocephala	WA	3 KM N OF RAVENSTHORPE	-33.5522	120.036
ANWC	31799	Glossopsitta porphyrocephala	WA	3 KM N OF RAVENSTHORPE	-33.5536	120.037
ANWC	31800	Glossopsitta porphyrocephala	WA	3 KM N OF RAVENSTHORPE	-33.5536	120.037
ANWC	31851	Glossopsitta porphyrocephala	WA	41 KM E OF JERRAMUNGUP, 25 KM ALONG LAKE MAGENTA ROAD	-33.5917	119.254
ANWC	34479	Glossopsitta porphyrocephala	SA	MURRAY ROAD, POINT NOARLUNGA	-35.1833	138.5
ANWC	42473	Glossopsitta porphyrocephala	SA	8 KM NE OF MURRAY LAGOON, KANGAROO ISLAND	-35.8833	137.483
ANWC	42474	Glossopsitta porphyrocephala	SA	8 KM NE OF MURRAY LAGOON, KANGAROO ISLAND	-35.8833	137.483
ANWC	42594	Glossopsitta porphyrocephala	SA	CAPE BORDA, KANGAROO ISLAND	-35.75	136.583
ANWC	46715	Glossopsitta porphyrocephala	SA	C.10 KM E OF WANILLA, KOPPIO HILLS, EYRE PENINSULA	-34.3248	135.472
ANWC	48397	Glossopsitta porphyrocephala	SA	C.55 KM N OF MINNIPA, GAWLER RANGE	-32.4333	135.433
ANWC	48398	Glossopsitta porphyrocephala	SA	C.55 KM N OF MINNIPA, GAWLER RANGE	-32.4333	135.433
ANWC	48399	Glossopsitta porphyrocephala	SA	C.55 KM N OF MINNIPA, GAWLER RANGE	-32.4333	135.433
WAM	36056	Glossopsitta porphyrocephala	WA	Walpole	-35.016	116.639
WAM	27419	Glossopsitta porphyrocephala	WA	Torbay	-35.0667	117.639
WAM	35086	Glossopsitta porphyrocephala	WA
ANWC	28233	Malurus pulcherrimus	SA	40 KM N OF MINNIPA, EYRE PENINSULA	-32.6264	135.251
ANWC	28234	Malurus pulcherrimus	SA	40 KM N OF MINNIPA, EYRE PENINSULA	-32.6264	135.251
ANWC	28286	Malurus pulcherrimus	SA	14 KM S OF CHANDADA, EYRE PENINSULA	-32.8661	134.685
ANWC	28323	Malurus pulcherrimus	SA	15 KM SE OF COFFIN BAY, SW EYRE PENINSULA	-34.7031	135.586
ANWC	31783	Malurus pulcherrimus	WA	6 KM E OF LAKE GRACE	-33.11	118.515
ANWC	33803	Malurus pulcherrimus	WA	WAGGEE STATION, 80 KM S OF CARNARVON	-25.4828	114.081
ANWC	46718	Malurus pulcherrimus	SA	6 KM NE OF ARNO BAY, EYRE PENINSULA	-33.8822	136.61
ANWC	46734	Malurus pulcherrimus	SA	C.16 KM NE OF KARKOO, EYRE PENINSULA	-33.9406	135.878
ANWC	46759	Malurus pulcherrimus	SA	C.29 KM N OF MINNIPA, EYRE PENINSULA	-32.6311	135.246
ANSP	22755	Malurus pulcherrimus	SA	Pinkawillinie, 33deg07’S, 136deg00’E	-33.1167	136
ANSP	22680	Eopsaltria griseogularis	SA	Yardea, 32deg24’S, 135deg26’E Eyre Peninsula Region	-32.4	135.433
ANSP	22684	Eopsaltria griseogularis	SA	Yardea, 32deg24’S, 135deg26’E	-32.4	135.433
ANSP	22734	Eopsaltria griseogularis	SA	Yardea, 32deg25’S, 135deg26’E	-32.4	135.433
ANSP	22736	Eopsaltria griseogularis	SA	Yardea, 32deg25’S, 135deg26’E	-32.4	135.433
ANSP	23148	Eopsaltria griseogularis	WA	Mount Barker, Fox River Winery
ANSP	23269	Eopsaltria griseogularis	WA	23 km E. North Coast Hwy on Coocalalaya Road
ANSP	23275	Eopsaltria griseogularis	WA	23 km E. North Coast Hwy on Coocalalaya Road
ANSP	23281	Eopsaltria griseogularis	WA	23 km E. North Coast Hwy on Coocalalaya Road
ANSP	23282	Eopsaltria griseogularis	WA	23 km E. North Coast Hwy on Coocalalaya Road
ANWC	29146	Eopsaltria griseogularis	WA	WATERMANS ROAD, C.12 SE OF MT BARKER	-34.6833	117.783
ANWC	29153	Eopsaltria griseogularis	WA	WATERMANS ROAD, C.9 SE OF MT BARKER	-34.6936	117.718
ANWC	29163	Eopsaltria griseogularis	WA	WATERMANS ROAD, C.12 SE OF MT BARKER	-34.6817	117.787
ANWC	29167	Eopsaltria griseogularis	WA	WATERMANS ROAD, C.12 SE OF MT BARKER	-34.6833	117.783
ANWC	29171	Eopsaltria griseogularis	WA	ST WERBURGHS ROAD, C.10 SW OF MT BARKER	-34.68	117.578
ANWC	29172	Eopsaltria griseogularis	WA	ST WERBURGHS ROAD, C.10 SW OF MT BARKER	-34.6833	117.575
ANWC	29190	Eopsaltria griseogularis	WA	MILLSTREAM ROAD, C.19 KM NW OF ALBANY	-34.85	117.783
ANWC	29191	Eopsaltria griseogularis	WA	MILLSTREAM ROAD, C.19 KM NW OF ALBANY	-34.85	117.783
ANWC	46681	Eopsaltria griseogularis	SA	C.20 KM W OF TUMBY BAY, EYRE PENINSULA	-34.3539	135.955
ANWC	46682	Eopsaltria griseogularis	SA	C.20 KM W OF TUMBY BAY, EYRE PENINSULA	-34.3539	135.955
ANWC	46684	Eopsaltria griseogularis	SA	C.20 KM W OF TUMBY BAY, EYRE PENINSULA	-34.3539	135.955
ANWC	46716	Eopsaltria griseogularis	SA	C.10 KM E OF WANILLA, KOPPIO HILLS, EYRE PENINSULA	-34.5467	135.788
ANWC	46767	Eopsaltria griseogularis	SA	C.63 KM N OF MINNIPA, GAWLER RANGE	-32.4317	135.436
ANWC	48353	Eopsaltria griseogularis	SA	10 KM S OF YARDEA HOMESTEAD, GAWLER RANGE	-32.4264	135.447
ANWC	48377	Eopsaltria griseogularis	SA	C.43 KM N OF MINNIPA, GAWLER RANGE	-32.4322	135.439
ANWC	48378	Eopsaltria griseogularis	SA	C.43 KM N OF MINNIPA, GAWLER RANGE	-32.4322	135.439
ANWC	48496	Eopsaltria griseogularis	SA	WHYALLA ROAD, 39 KM E OF KIMBA, EYRE PENINSULA	-33.175	136.817
ANWC	48503	Eopsaltria griseogularis	SA	WHYALLA ROAD, 50 KM E OF KIMBA, EYRE PENINSULA	-33.1717	136.923
ANSP	10977	Malurus splendens	WA	2 km N. of Tunney	-34.0652	117.215
ANSP	11130	Malurus splendens	WA	20 km E. of Mullewa	-28.3223	115.303
ANSP	11131	Malurus splendens	WA	20 km E. of Mullewa	-28.3223	115.303
ANSP	11133	Malurus splendens	WA	20 km E. of Mullewa	-28.3223	115.303
ANSP	11169	Malurus splendens	WA	50 km S Gascoyne Jctn.	-25.03	115.12
ANSP	11278	Malurus splendens	WA	20 km S. of Kalbarri	-27.4221	114.095
SAM	24618	Malurus splendens	SA	Mabel Creek	-28.574	134.175
SAM	24633	Malurus splendens	SA	Mabel Creek	-28.574	134.175
SAM	24679	Malurus splendens	SA	Mabel Creek	-28.574	134.175
SAM	26619	Malurus splendens	SA	Granite Downs	-26.57	133.3
ANWC	31743	Malurus splendens	WA	TOOMPUP SOUTH ROAD 15 KM S OF ONGERUP/GNOWANGERUP ROAD	-34.0892	118.471
ANWC	31874	Malurus splendens	WA	12 KM W OF CRANBROOK	-34.2739	117.444
ANWC	31875	Malurus splendens	WA	12 KM W OF CRANBROOK	-34.2739	117.444
ANWC	40310	Malurus splendens	SA	LAKE GAIRDNER MOONAREE STATION TURN OFF	-31.9667	135.867
ANWC	40311	Malurus splendens	SA	LAKE GAIRDNER MOONAREE STATION TURN OFF	-31.9667	135.867
ANWC	40517	Malurus splendens	WA	12 KM WNW OF WALPOLE CREEK CROSSING	-34.9167	116.667
ANWC	46755	Malurus splendens	SA	C.35 KM N OF MINNIPA EYRE PENINSULA	-32.5933	135.294
ANWC	46785	Malurus splendens	SA	C.70 KM N OF MINNIPA EYRE PENINSULA	-32.2233	135.066
ANWC	48282	Malurus splendens	SA	ITALOWIE GORGE 13 KM W OF BALCANOONA N FLINDERS RANGE	-30.5586	139.164
ANWC	48283	Malurus splendens	SA	ITALOWIE GORGE 13 KM W OF BALCANOONA N FLINDERS RANGE	-30.5586	139.164
ANWC	48365	Malurus splendens	SA	40 KM N OF MINNIPA GAWLER RANGE	-32.6264	135.251
ANWC	48366	Malurus splendens	SA	40 KM N OF MINNIPA GAWLER RANGE	-32.6264	135.251
ANWC	48389	Malurus splendens	SA	47 KM N OF MINNIPA GAWLER RANGE	-32.5203	135.35
ANWC	48899	Malurus splendens	NT	ROSS HIGHWAY 76 KM E OF ALICE SPRINGS	-23.5633	134.426
ANWC	48921	Malurus splendens	NT	MACDONNELL RANGE C.8 KM WSW OF ALICE SPRINGS	-23.7311	133.795
SAM	49356	Malurus splendens	SA	43k N Lambina	-26.556	134.116
UWBM	60756	Malurus splendens	WA	Wiluna	-26.4	120.2
UWBM	60842	Malurus splendens	WA	Wiluna	-26.4	120.2
UWBM	60848	Malurus splendens	WA	Wiluna	-26.4	120.2
UWBM	60937	Malurus splendens	WA	Wiluna	-26.4	120.2
ANSP	85116	Malurus splendens	SA	Yardea	-32.23	135.32
ANSP	85132	Malurus splendens	SA	Corunna Station	-32.4429	137.083
ANWC	51812	Malurus splendens	SA	1.6 km N of Shed Tank camp 91 km N of Cook	-29.8683	130.104
ANWC	51852	Malurus splendens	SA	5 km N of Shed Tank camp c.95 km N of Cook	-29.8639	130.116
ANWC	51864	Malurus splendens	SA	38.9 km N of Shed Tank camp c.130 km N of Cook	-29.7253	130.12
ANWC	51865	Malurus splendens	SA	38.9 km N of Shed Tank camp c.130 km N of Cook	-29.7253	130.12
ANWC	51866	Malurus splendens	SA	38.9 km N of Shed Tank camp c.130 km N of Cook	-29.7253	130.12
ANWC	51942	Malurus splendens	SA	6.5 km W of Vokes Hill corner Anne Beadell Highway	-28.5517	130.63
ANWC	51961	Malurus splendens	SA	5.4 km E of Vokes Hill corner Anne Beadell Highway	-28.5769	130.764
ANWC	51962	Malurus splendens	SA	5.4 km E of Vokes Hill corner Anne Beadell Highway	-28.5769	130.764
ANWC	52010	Malurus splendens	SA	121.7 km W of Vokes Hill corner Anne Beadell Highway	-28.5164	129.488
ANWC	54084	Malurus splendens	WA	32 km N of Forrest Lakes turnoff Great Victoria Desert	-29.3453	128.958
ANWC	54095	Malurus splendens	WA	149 km E of Tjuntjuntjarra Great Victoria Desert	-29.5733	128.595
ANWC	54151	Malurus splendens	WA	69.4 km E of Ilkurlka Great Victoria Desert	-28.4636	128.097
ANWC	54159	Malurus splendens	WA	63.4 km E of Ilkurlka Great Victoria Desert	-28.4375	128.054
ANWC	54202	Malurus splendens	WA	70.4 km E of Ilkurlka Great Victoria Desert	-28.4647	128.091
ANWC	54343	Malurus splendens	WA	24 km E of Neale Junction Great Victoria Desert	-28.3135	126.055
ANSP	22679	Climacteris rufus	SA	Yardea 32deg24’S 135deg26’E	-32.4	134.567
ANSP	22737	Climacteris rufus	SA	Yardea 32deg25’S 135deg26’E	-32.4167	134.567
ANSP	22738	Climacteris rufus	SA	Yardea 32deg25’S 135deg26’E	-32.4167	134.567
ANSP	23086	Climacteris rufus	WA	Mount Barker	-34.65	117.633
ANWC	28230	Climacteris rufus	SA	10 KM S OF YARDEA HOMESTEAD GAWLER RANGE	-32.4264	135.447
ANWC	28231	Climacteris rufus	SA	10 KM S OF YARDEA HOMESTEAD GAWLER RANGE	-32.4264	135.447
ANWC	31715	Climacteris rufus	WA	C.6 KM S OF CUBALLING	-32.8461	117.165
ANWC	31908	Climacteris rufus	WA	BROCKMAN STATE FOREST C.19 KM ENE OF PEMBERTON	-34.4594	116.11
ANWC	31933	Climacteris rufus	WA	BROCKMAN STATE FOREST C.15 KM E OF PEMBERTON	-34.4856	116.116
ANWC	31949	Climacteris rufus	WA	WARREN RIVER/TREEN BROOK JUNCTION C.9 KM SE OF PEMBERTON	-34.5025	116.003
ANWC	40316	Climacteris rufus	SA	SINCLAIRS GAP MIDDLEBACK RANGE W OF WHYALLA EYRE PENIN	-33.1	137.142
ANWC	40344	Climacteris rufus	SA	SINCLAIRS GAP MIDDLEBACK RANGE W OF WHYALLA EYRE PENIN	-33.1	137.142
ANWC	46743	Climacteris rufus	SA	C.28 KM N OF MINNIPA EYRE PENINSULA	-32.6406	135.229
ANWC	46744	Climacteris rufus	SA	C.28 KM N OF MINNIPA EYRE PENINSULA	-32.6406	135.229
ANWC	46745	Climacteris rufus	SA	C.28 KM N OF MINNIPA EYRE PENINSULA	-32.6406	135.229
ANWC	50479	Climacteris rufus	WA	28 KM E OF NORSEMAN	-32.1036	121.933
ANWC	52012	Climacteris rufus	SA	150 km W of Vokes Hill corner Anne Beadell Highway	-28.5114	129.216
ANWC	52013	Climacteris rufus	SA	150 km W of Vokes Hill corner Anne Beadell Highway	-28.5114	129.216
ANWC	52055	Climacteris rufus	SA	Wyola Shed tank c.167 km N of Cook	-29.2336	130.2
ANWC	52060	Climacteris rufus	SA	Wyola Shed tank c.167 km N of Cook	-29.2336	130.2
ANWC	52138	Climacteris rufus	SA	20.5 km NE of Irish Well c.48 km NW of Maralinga	-29.8977	131.294
ANWC	52275	Climacteris rufus	QLD	44 km N Ceduna on Goog's Track	-31.44	133.41
ANWC	54172	Climacteris rufus	WA	4 km W of SA border Great Victoria Desert	-28.5144	128.961
ANWC	54173	Climacteris rufus	WA	4 km W of SA border Great Victoria Desert	-28.5144	128.961
ANWC	54228	Climacteris rufus	WA	56.6 km E of Ilkurlka Great Victoria Desert	-28.4033	128.018
ANWC	54229	Climacteris rufus	WA	56.6 km E of Ilkurlka Great Victoria Desert	-28.4033	128.018
ANWC	54230	Climacteris rufus	WA	56.6 km E of Ilkurlka Great Victoria Desert	-28.4033	128.018
ANWC	54231	Climacteris rufus	WA	56.6 km E of Ilkurlka Great Victoria Desert	-28.4033	128.018
ANWC	54238	Climacteris rufus	WA	2.5 km E of Neale Junction Great Victoria Desert	-28.3044	125.833
ANWC	54320	Climacteris rufus	WA	1.3 km E of Neale Junction Great Victoria Desert	-28.3047	125.834
ANWC	54324	Climacteris rufus	WA	5 km E of Neale Junction Great Victoria Desert	-28.3062	125.835
ANWC	54325	Climacteris rufus	WA	5 km E of Neale Junction Great Victoria Desert	-28.3062	125.835
